# Supplementary material for: Germline genetics of cancer of unknown primary (CUP) and its specific subtypes
Source: Oncotarget. 2016 Mar 3;7(16):22140–9. doi: 10.18632/oncotarget.7903 (PMC5008350; doi:10.18632/oncotarget.7903)
Supplement: Supplementary file 2 [file oncotarget-07-22140-s002.xlsx]

## Sheet: 6SNPs
rs2660852
rs4771282
rs477145
rs2835931
rs9347983
rs741828

## Sheet: Table S1 Legend
Table S1. Summary of functional and regulatory annotation of most significant SNPs in the case-control study of all CUP patients (from Table 1, herein marked in bold letters) and SNPs that are associated by LD (r²) ≥ 0.80 using HaploReg V4.1 and CADD V1.3

## Sheet: TableS1
Table S1. Summary of functional and regulatory annotation of most significant SNPs in the case-control study of all CUP patients (from Table 1, herein marked in bold letters) and SNPs that are associated by LD (r²) ≥ 0.80 using HaploReg V4.1 and CADD V1.3
SNP ID	Chromosome	Position (hg19)	Reference allele	Alternate allele	Type	LD (r²)a	CADD PHRED scoreb	AnnoType	PhastConsc	GERPd	DNasee,f	PHM-CHc15smg,h,i	PHM-CHc25smg,h,i	PHM-H3K4me1/H3K4me3g,h,i	PHM-H3K27ac/H3K9acg,h,i	EHM-CHc15smg,h,i	EHM-CHc25smg,h,i	EHM-H3K4me1/H3K4me3g,h,i	EHM-H3K27ac/H3K9acg,h,i	Proteins boundf	Motifs changedf	GENCODE genesf
rs6925526	6	165456011	A	G	SNV	0.96	0.821	Intergenic	0	-1.72				LNG								213kb 3' of RP11-300M24.1
rs6902382	6	165456122	G	C	SNV	0.96	0.036	Intergenic	0.001	-1.15				LNG							Zfx,p53	213kb 3' of RP11-300M24.1
rs9365859	6	165457419	T	C	SNV	0.96	0.547	Intergenic	0.059	-0.451					LIV						Hoxb13,Hoxd10,Sox	214kb 3' of RP11-300M24.1
rs9347065	6	165457648	T	C	SNV	0.96	4.86	Intergenic	0.197	0.225					LIV						5 altered motifs	215kb 3' of RP11-300M24.1
rs9355532	6	165458178	G	A	SNV	0.96	0.773	Intergenic	0.022	-0.639					LIV			STRM, MUS			5 altered motifs	215kb 3' of RP11-300M24.1
rs9356339	6	165458763	T	A	SNV	0.94	4.054	Intergenic	0.021	0.195					MUS			STRM, MUS	STRM, MUS		Mef2	216kb 3' of RP11-300M24.1
rs34006382	6	165459443	A	G	SNV	0.96	0.54	RegulatoryFeature	0.079	0.195	MUS		STRM	STRM	LIV, MUS	STRM		STRM, MUS	STRM, MUS		10 altered motifs	216kb 3' of RP11-300M24.1
rs7749881	6	165460471	T	G	SNV	0.96	1.949	Intergenic	0.011	0.195				ESDR, STRM, BRN	LIV					SETDB1	7 altered motifs	217kb 3' of RP11-300M24.1
rs9347982	6	165460680	A	C	SNV	0.96	0.635	Intergenic	0.026	0.195				ESDR, STRM, BRN	LIV			LIV		SETDB1	Cphx	218kb 3' of RP11-300M24.1
rs2142929	6	165461065	A	G	SNV	0.96	11.69	Intergenic	0.552	0.195				ESDR, STRM, BRN	LIV			LIV				218kb 3' of RP11-300M24.1
rs2142930	6	165461135	T	C	SNV	0.96	9.742	Intergenic	0.451	0.195				4 tissues	LIV			LIV			5 altered motifs	218kb 3' of RP11-300M24.1
rs78462549	6	165461247	A	C	SNV	0.93	1.706	Intergenic	0.085	0.329				4 tissues	LIV	LIV		LIV			4 altered motifs	218kb 3' of RP11-300M24.1
rs2322776	6	165461909	A	G	SNV	0.96	0.239	Intergenic	0.005	-0.64				4 tissues	LIV	LIV		LIV			4 altered motifs	219kb 3' of RP11-300M24.1
rs35543516	6	165463577	A	G	SNV	0.96	2.147	Intergenic	0.034	0.0465				4 tissues	LIV			ESDR			GATA,Gfi1,PTF1-beta	220kb 3' of RP11-300M24.1
rs35449796	6	165463667	A	G	SNV	0.97	1.662	Intergenic	0.026	0.0465				4 tissues	LIV						4 altered motifs	221kb 3' of RP11-300M24.1
rs9347983	6	165466890	A	G	SNV	1	18.32	Intergenic	0.998	1.96	BRN,BRN					BRN		BRN			4 altered motifs	224kb 3' of RP11-300M24.1
rs741828	7	155923616	C	T	SNV	1	0.507	Intergenic	0	-1.12											4 altered motifs	55kb 3' of Y_RNA
rs750908	7	155923631	G	C	SNV	0.82	0.021	Intergenic	0	-2.25											Pax-5	55kb 3' of Y_RNA
rs4716989	7	155923830	A	C	SNV	1	1.727	Intergenic	0	-0.913											Hand1,Smad3	55kb 3' of Y_RNA
rs4716990	7	155923936	A	G	SNV	1	4.021	Intergenic	0.001	0.671											5 altered motifs	55kb 3' of Y_RNA
rs200580143	7	155924790	C	CCA	INS	1	4.297	Intergenic	0.032	0.471	PLCNT					PLCNT		PLCNT			4 altered motifs	54kb 3' of Y_RNA
rs75536654	7	155924793	C	CAT	INS	1	0.938	Intergenic	0.04	-0.763	PLCNT					PLCNT		PLCNT			5 altered motifs	54kb 3' of Y_RNA
rs2364509	7	155925260	G	C	SNV	1	0.876	Intergenic	0.149	0.158					ESDR	PLCNT		PLCNT			4 altered motifs	54kb 3' of Y_RNA
rs2364510	7	155925339	C	T	SNV	1	2.022	Intergenic	0.035	0.158					ESDR	PLCNT		PLCNT			5 altered motifs	53kb 3' of Y_RNA
rs1922088	7	155925417	G	A	SNV	0.81	0.914	Intergenic	0.009	0.158					ESDR			PLCNT				53kb 3' of Y_RNA
rs1922089	7	155925528	A	G	SNV	1	0.286	Intergenic	0.005	-0.317											11 altered motifs	53kb 3' of Y_RNA
rs1922090	7	155925571	C	T	SNV	0.99	5.06	Intergenic	0.196	0.158											Evi-1,GATA	53kb 3' of Y_RNA
rs1922091	7	155925599	T	G	SNV	1	1.273	Intergenic	0.006	0.158											5 altered motifs	53kb 3' of Y_RNA
rs6963082	7	155926523	G	A	SNV	1	0.291	Intergenic	0.008	-0.317											PU.1,RFX5	52kb 3' of Y_RNA
rs6963407	7	155926695	G	A	SNV	0.87	9.384	Intergenic	0.387	0.235											Evi-1,Hbp1,p53	52kb 3' of Y_RNA
rs6963423	7	155926730	G	C	SNV	0.97	0.211	Intergenic	0.027	0.235											Foxj2,Foxp1,Pou2f2	52kb 3' of Y_RNA
rs6978577	7	155926842	C	T	SNV	1	1.733	Intergenic	0.001	1.29											Pou6f1	52kb 3' of Y_RNA
rs6944403	7	155926943	C	T	SNV	1	0.086	Intergenic	0	-1.16											5 altered motifs	52kb 3' of Y_RNA
rs6967538	7	155927011	G	T	SNV	1	0.147	Intergenic	0.002	-2.58											5 altered motifs	52kb 3' of Y_RNA
rs6459995	7	155927105	G	A	SNV	0.81	1.041	Intergenic	0	-1.92											7 altered motifs	52kb 3' of Y_RNA
rs11979588	7	155927690	A	T	SNV	1	0.512	Intergenic	0.003	-0.228									SKIN			51kb 3' of Y_RNA
rs10265650	7	155928606	A	G	SNV	1	2.5	Intergenic	0.001	0.427				IPSC				GI	ESC		Ascl2,Lmo2-complex	50kb 3' of Y_RNA
rs10046567	7	155928674	T	C	SNV	1	0.188	Intergenic	0	-0.848				ESDR, IPSC				GI	ESC		7 altered motifs	50kb 3' of Y_RNA
rs10259936	7	155928704	C	T	SNV	1	2.953	Intergenic	0.001	0.427				ESDR, IPSC				GI	ESC		RXRA	50kb 3' of Y_RNA
rs2660852	12	96445548	C	A	SNV	1	2.398	Intergenic	0	-1.83	SKIN			BLD		BLD, HRT	BLD	7 tissues	5 tissues		CHOP::CEBPalpha,Pou2f2	8.2kb 5' of LTA4H
rs2540471	12	96451015	G	C	SNV	0.92	0.268	Intergenic	0	-3.33	IPSC				IPSC, FAT			BLD	SKIN	USF1,NFYB	Maf,NF-E2,Nr2f2	14kb 5' of LTA4H
rs2660887	12	96452886	T	C	SNV	0.91	1.9	Intergenic	0.004	0.225					IPSC, FAT, GI			BLD	SKIN		GCNF,Roaz	16kb 5' of LTA4H
rs3858771	13	98326414	G	A,C	SNV	0.91	7.367	Intergenic	0	1.24				LNG, BLD	GI	BLD		IPSC				850bp 3' of RP11-120E13.1
rs2066235	13	98328510	G	T	SNV	0.99	1.697	Transcript	0	0.00325								ESDR			DMRT5	RP11-120E13.1
rs9513268	13	98329333	C	T	SNV	0.97	2.355	Transcript	0.028	0.225				ESDR				ESDR			Myc,NRSF,ZNF263	RP11-120E13.1
rs9513269	13	98329373	C	T	SNV	0.92	6.191	Transcript	0.155	0.225				ESDR				ESDR				RP11-120E13.1
rs9513270	13	98329383	T	C	SNV	0.94	3.339	Transcript	0.115	0.225				ESDR				ESDR			CACD,NRSF	RP11-120E13.1
rs34352418	13	98329550	AAT	A	DEL	0.97	10.97	Transcript	0.995	0				ESDR				ESDR			6 altered motifs	RP11-120E13.1
rs2792950	13	98333117	G	T	SNV	0.99	2.806	Intergenic	0.202	0.504											Pou2f2,TATA	2.9kb 5' of RP11-120E13.1
rs2792951	13	98333192	T	G	SNV	0.99	0.394	Intergenic	0.004	-1.01											BATF,EWSR1-FLI1,p300	3kb 5' of RP11-120E13.1
rs2783482	13	98334937	C	T	SNV	1	12.9	Intergenic	0.588	0.225												4.7kb 5' of RP11-120E13.1
rs1934875	13	98342457	C	T	SNV	1	0.264	Intergenic	0	-3.42											7 altered motifs	12kb 5' of RP11-120E13.1
rs6491361	13	98342871	C	T	SNV	1	0.606	Intergenic	0	-2.73											E2A,Evi-1	13kb 5' of RP11-120E13.1
rs9556790	13	98343823	G	A	SNV	0.99	2.097	Intergenic	0.095	0.158											Pbx3	14kb 5' of RP11-120E13.1
rs1934877	13	98344525	C	G	SNV	1	7.633	Intergenic	0.377	0.118											6 altered motifs	14kb 5' of RP11-120E13.1
rs67514006	13	98344920	AG	A	DEL	0.85	1.133	Intergenic	0.004	0.399	THYM							ESC, HRT, LNG				15kb 5' of RP11-120E13.1
rs35553232	13	98344921	G	A	SNV	1	3.522	Intergenic	0.004	0.399	THYM							ESC, HRT, LNG			HDAC2,Irf,Pax-4	15kb 5' of RP11-120E13.1
rs113444834	13	98345564	A	ATCC	INS	0.99	0.371	Intergenic	0.005	2.04				BRST				GI, HRT, LNG			4 altered motifs	15kb 5' of RP11-120E13.1
rs9517006	13	98345692	C	T	SNV	1	1.821	Intergenic	0.026	-1.65				BRST				GI, LNG			CDP,CTCF,Sox	15kb 5' of RP11-120E13.1
rs4771281	13	98345997	A	T	SNV	1	1.01	Intergenic	0	-0.389				BRST				GI, LNG			4 altered motifs	16kb 5' of RP11-120E13.1
rs4771282	13	98346121	C	T	SNV	1	1.622	Intergenic	0.001	0.239				BRST				GI, LNG				16kb 5' of RP11-120E13.1
rs8000730	13	98347100	G	A	SNV	1	0.862	Intergenic	0	-7.57				ESC, BRST				4 tissues			Nkx2,Nrf1,TATA	17kb 5' of RP11-120E13.1
rs477145	21	32762410	C	T	SNV	1	2.619	Transcript	0.003	1.85									THYM		GCM,Hoxa5,Pax-4	TIAM1
rs553921	21	32765323	C	A	SNV	1	2.286	Transcript	0.029	0.149				BRN, BLD	BRN	BLD, THYM		4 tissues	4 tissues		Maf,Zbtb3	TIAM1
rs3787821	21	39108160	A	C,G	SNV	0.95	5.893	Transcript	0.002	1.86					ESDR	IPSC, BRN, MUS		4 tissues	BRN, PANC			KCNJ6
rs1399594	21	39121130	G	A	SNV	1	0.642	RegulatoryFeature	0	-3.12	PANC					BRST, MUS	MUS	7 tissues	SKIN, PANC, MUS			KCNJ6
rs2835930	21	39121501	C	A	SNV	1	4.779	Transcript	0	1.09	SKIN,PLCNT,BLD				HRT	IPSC, BRST, SKIN	BRST, SKIN	7 tissues	PANC, HRT		9 altered motifs	KCNJ6
rs2835931	21	39121648	C	T	SNV	1	5.042	RegulatoryFeature	0	-4.4	4 organs				ESDR, HRT	5 tissues	BRST, SKIN	7 tissues	PANC, HRT		Egr-1,Pou6f1	KCNJ6
rs148408774	21	39122673	C	T	SNV	0.99	3.199	Transcript	0.086	0.195					HRT			HRT, PANC, PLCNT	PANC		AIRE,Zfp410	KCNJ6
rs34134574	21	39123042	G	A	SNV	1	1.42	Transcript	0.001	0.235					HRT			HRT, PANC, PLCNT	PANC, HRT		11 altered motifs	KCNJ6
a LD (r²) - Linkage Disequilibrium (LD) threshold of r² ≥ 0.80
b CADD PHRED score >10 indicates a variant is likely deleterious
c PhastCons score >0.3 indicative of conservation
d GERP, Genomic Evolutionary Rate Profiling; GERP score >2 indicative of evolutionary constraint, a negative score indicates that a site is probably evolving neutrally
e DNase, DNase hypersensitivity site
f Functional annotation from the ENCODE based tool HaploReg v4 (website http://www.broadinstitute.org/mammals/haploreg/haploreg_v4.php)
g HaploReg v4 based epigenomic changes
h PHM, protomer histone marks; EHM, enhancer histone marks
i CHc15sm, ChromHMM (core 15-state model); CHc25sm, ChromHMM (core 25-state model using 12 imputed marks); H3K4me1/H3K4me3, H3K4me1 and H3K4me3 peaks; H3K27ac/H3K9ac, H3K27ac and H3K9ac peaks
