# Supplementary material for: Germline genetics of cancer of unknown primary (CUP) and its specific subtypes
Source: Oncotarget. 2016 Mar 3;7(16):22140–9. doi: 10.18632/oncotarget.7903 (PMC5008350; doi:10.18632/oncotarget.7903)
Supplement: Supplementary file 3 [file oncotarget-07-22140-s003.xlsx]

## Sheet: TableS2 Legend
Table S2. Summary of functional and regulatory annotation of most significant SNPs in analysis of subgroups of CUP patients (from Table 2, herein marked in bold letters) and SNPs that are associated by LD (r²) ≥ 0.80 using HaploReg V4.1 and CADD V1.3.

## Sheet: TableS2
Table S2. Summary of functional and regulatory annotation of most significant SNPs in analysis of subgroups of CUP patients (from Table 2, herein marked in bold letters) and SNPs that are associated by LD (r²) ≥ 0.80 using HaploReg V4.1 and CADD V1.3.
SNP ID	Chromosome	Position (hg19)	Reference allele	Alternate allele	Type	LD (r²)a	CADD PHRED scoreb	AnnoType	PhastConsc	GERPd	DNasee,f	PHM-CHc15smg,h,i	PHM-CHc25smg,h,i	PHM-H3K4me1/H3K4me3g,h,i	PHM-H3K27ac/H3K9acg,h,i	EHM-CHc15smg,h,i	EHM-CHc25smg,h,i	EHM-H3K4me1/H3K4me3g,h,i	EHM-H3K27ac/H3K9acg,h,i	Proteins boundf	eQTL resultsf	Motifs changedf	GENCODE genesf
Smoker
rs10115568	9	4350387	A	G	SNV	0.98	4.667	RegulatoryFeature	0.003	0.628	ESC			ESC	BRN			ESC, SKIN, BRN				5 altered motifs	2kb 5' of GLIS3
rs10974487	9	4350760	C	A	SNV	0.97	1.341	Intergenic	0.005	-2.36					BRN			SKIN, BRN			2 eQTL results		2.4kb 5' of GLIS3
rs10974489	9	4352222	C	A	SNV	1	7.568	Intergenic	0.021	2.64	SKIN			STRM				4 tissues	STRM, SKIN		2 eQTL results	LBP-1	3.8kb 5' of GLIS3
Non-Smoking
rs17053186	3	53600137	C	T	SNV	1	3.467	Transcript	0.013	2.01				GI	ESDR, LNG	ESDR, ESC, LNG		5 tissues	ESDR, ESC, ADRL		2 eQTL results	Foxp3,Maf	CACNA1D
rs10057673	5	17665249	A	T	SNV	0.85	9.519	Intergenic	0.309	0				HRT				ESC, IPSC	ESC			NF-Y,Osf2,Sox	19kb 5' of RP11-454P21.1
rs2102482	5	17676626	G	A	SNV	0.88	0.125	Intergenic	0.009	-0.298				BLD				LNG				5 altered motifs	8.1kb 5' of RP11-454P21.1
rs59291265	5	17678155	A	G	SNV	0.84	3.149	Intergenic	0.001	-1.55				HRT				BRST, LNG				TCF11::MafG,Zfp105	RP11-454P21.1
rs6450584	5	17680756	T	A	SNV	0.86	6.095	Intergenic	0.03	0.158	SKIN,CRVX			HRT, LNG, CRVX		LNG, CRVX, BRST	LNG, CRVX	4 tissues	LNG		Westra2013,Whole_Blood,-	26 altered motifs	RP11-454P21.1
rs6871780	5	17681091	A	G	SNV	0.86	2.501	Intergenic	0.022	0.158	CRVX			HRT, LNG, CRVX		CRVX		SKIN, LNG, CRVX			Westra2013,Whole_Blood,-	NF-I	RP11-454P21.1
rs10940931	5	17684737	T	G	SNV	0.89	2.35	NonCodingTranscript	0.002	-0.442				OVRY				OVRY, LNG			Westra2013,Whole_Blood,-	p300	RP11-454P21.1
rs6870993	5	17685233	G	A	SNV	0.96	1.933	Transcript	0	0.575								OVRY, LNG			Westra2013,Whole_Blood,-	5 altered motifs	RP11-454P21.1
rs6450629	5	17685607	G	T	SNV	0.88	2.524	Transcript	0	-2.26											Westra2013,Whole_Blood,-	18 altered motifs	RP11-454P21.1
rs13187373	5	17687428	C	T	SNV	0.96	2.158	Transcript	0	-1.07									ESC			4 altered motifs	RP11-454P21.1
rs10077284	5	17689585	G	A	SNV	0.97	1.656	Transcript	0.01	0.516								ESDR				4 altered motifs	RP11-454P21.1
rs11960141	5	17692696	G	C	SNV	0.9	0.505	Transcript	0	-1.75				ESDR		CRVX		SKIN, PLCNT, CRVX	HRT		Westra2013,Whole_Blood,-	4 altered motifs	RP11-454P21.1
rs70947615	5	17692803	AG	A	DEL	0.88	9.299	Transcript	0.284	1.1				ESDR		CRVX		SKIN, PLCNT, CRVX	HRT			7 altered motifs	RP11-454P21.1
rs200322215	5	17692805	AG	A	DEL	0.88	10.08	Transcript	0.319	2.11				ESDR		CRVX		SKIN, PLCNT, CRVX	HRT			6 altered motifs	RP11-454P21.1
rs13176059	5	17696117	G	A	SNV	0.81	0.329	Transcript	0	-0.952				ESDR, BRST, LNG		BRST, SKIN, CRVX	LNG, CRVX, BRST	6 tissues	5 tissues			Pax-5	RP11-454P21.1
rs13181021	5	17696204	C	T	SNV	0.88	3.418	Transcript	0.047	0.199				ESDR, LNG		BRST, SKIN, CRVX	LNG, CRVX, BRST	6 tissues	6 tissues			GR,Mxi1	RP11-454P21.1
rs13153925	5	17696220	G	C	SNV	0.98	0.798	Transcript	0.091	0.199				ESDR, LNG		BRST, SKIN, CRVX	LNG, CRVX, BRST	6 tissues	6 tissues			E2A,HEN1	RP11-454P21.1
rs7718648	5	17697085	A	G	SNV	0.81	4.407	Transcript	0.005	4.22						KID		4 tissues			Westra2013,Whole_Blood,-		RP11-454P21.1
rs6879859	5	17697704	G	A	SNV	0.99	3.162	Transcript	0	1.03								ESDR, LNG		MAFK	Westra2013,Whole_Blood,-	Hdx,PLZF,Pax-4	RP11-454P21.1
rs10059205	5	17697797	A	C	SNV	0.81	0.651	Transcript	0.001	-1.05								ESDR, LNG			Westra2013,Whole_Blood,-	Hoxb3,RFX5	RP11-454P21.1
rs1514844	5	17697883	C	T	SNV	0.99	0.295	Transcript	0.001	-2.06								ESDR, LNG				5 altered motifs	RP11-454P21.1
rs7444953	5	17698130	G	T	SNV	0.92	1.254	Transcript	0	1.49								ESDR, LNG				RBP-Jkappa,RXRA,p300	RP11-454P21.1
rs7447846	5	17698868	A	G	SNV	0.81	1.505	Transcript	0.009	1.41				BRST								Bcl6b	RP11-454P21.1
rs4388246	5	17700028	T	C	SNV	0.92	9.167	Transcript	0.004	1.52											Westra2013,Whole_Blood,-	Hoxd8,Nkx6-1,Pou1f1	RP11-454P21.1
rs10068378	5	17700437	A	T	SNV	0.95	1.854	Transcript	0.001	0.212												TATA	RP11-454P21.1
rs7449033	5	17700642	A	G	SNV	0.84	1.241	Transcript	0.009	0.137												Pax-5	RP11-454P21.1
rs1514846	5	17704161	A	G	SNV	1	0.49	Transcript	0	0.175									LNG		Westra2013,Whole_Blood,-	SP2,Znf143	RP11-454P21.1
rs7713511	5	17705433	T	A	SNV	0.99	5.007	Transcript	0	1.05									LNG		Westra2013,Whole_Blood,-		RP11-454P21.1
rs1514847	5	17707137	G	A	SNV	0.92	8.943	Transcript	0	1.48												AIRE	RP11-454P21.1
rs1849834	5	17707175	T	A	SNV	0.92	6.786	Transcript	0	0.159											Westra2013,Whole_Blood,-	8 altered motifs	RP11-454P21.1
rs7734219	5	17708279	G	A	SNV	0.88	1.838	Transcript	0.005	-0.436											Westra2013,Whole_Blood,-	5 altered motifs	RP11-454P21.1
rs1514849	5	17708658	A	T	SNV	0.99	2.462	Transcript	0.012	2.03											Westra2013,Whole_Blood,-	Hoxb9	RP11-454P21.1
rs12522891	5	17709578	A	T	SNV	0.9	1.899	Transcript	0.003	1.25	PLCNT							ESDR, LNG			Westra2013,Whole_Blood,-	Osr	RP11-454P21.1
rs13190307	5	17710478	G	T	SNV	0.81	3.484	Transcript	0.003	1.36	CRVX							PLCNT, LNG			Westra2013,Whole_Blood,-	5 altered motifs	RP11-454P21.1
rs10941063	5	17711168	A	G	SNV	0.81	1.368	Transcript	0.011	-1.23								LNG			Westra2013,Whole_Blood,-		RP11-454P21.1
rs10472871	5	17711405	T	C	SNV	0.99	1.195	Transcript	0.004	0.543								LNG	BLD		Westra2013,Whole_Blood,-		RP11-454P21.1
rs10472228	5	17711860	C	T	SNV	0.92	9.146	Transcript	0.001	-0.588				HRT	LNG			LNG	BLD		Westra2013,Whole_Blood,-		RP11-454P21.1
rs10472229	5	17711890	C	T	SNV	0.92	3.481	Transcript	0.009	1.46				HRT	LNG			LNG	BLD		Westra2013,Whole_Blood,-	4 altered motifs	RP11-454P21.1
rs7710511	5	17712479	T	C	SNV	0.92	17.01	Transcript	0.928	0.169				HRT				LNG	BLD		Westra2013,Whole_Blood,-	5 altered motifs	RP11-454P21.1
rs34249467	5	17713032	AG	A	DEL	0.85	7.987	Transcript	0.001	1.81				BLD, HRT, LNG		LNG		LNG, CRVX					RP11-454P21.1
rs4383752	5	17713258	G	A	SNV	0.9	8.62	Transcript	0	-2.19				BLD, HRT, LNG		LNG		LNG, CRVX				7 altered motifs	RP11-454P21.1
rs62351388	5	17713877	T	C	SNV	0.92	8.823	Transcript	0	-5.88	BLD,LNG		LNG	BLD, HRT, LNG		BLD, LNG		ESDR, LNG, CRVX	BLD			Zbtb3	RP11-454P21.1
rs62351389	5	17714668	T	C	SNV	0.92	8.727	Transcript	0	0				BLD, LNG				LNG				10 altered motifs	RP11-454P21.1
rs62351390	5	17715260	A	G	SNV	0.8	13.53	Transcript	0.205	-0.893				LNG								5 altered motifs	RP11-454P21.1
rs11740101	5	17717310	C	T	SNV	0.85	1.31	Transcript	0	0.732				BLD, HRT									RP11-454P21.1
rs10058536	5	17717832	A	C	SNV	0.99	3.579	Transcript	0.004	2.85				BLD, HRT							Westra2013,Whole_Blood,-	Pou5f1,Rad21,YY1	RP11-454P21.1
rs9292555	5	17718212	T	C	SNV	0.81	4.962	Transcript	0.001	1.66				HRT				BLD				4 altered motifs	RP11-454P21.1
rs4260714	5	17719239	G	T	SNV	0.9	1.549	Transcript	0	-0.989				HRT, GI	ESDR			4 tissues				EWSR1-FLI1,Smad4	RP11-454P21.1
rs2055818	5	17719255	C	T	SNV	0.88	5.152	Transcript	0	-1.5				HRT, GI	ESDR			4 tissues			Westra2013,Whole_Blood,-	EWSR1-FLI1,p300	RP11-454P21.1
rs2055817	5	17719371	A	G	SNV	0.89	0.697	Transcript	0	-3.24				HRT, GI	ESDR			5 tissues	HRT			Nanog,Pax-5,STAT	RP11-454P21.1
rs6865140	5	17719837	A	G	SNV	0.89	1.531	Transcript	0	-2.9				HRT, GI		4 tissues	MUS	7 tissues	HRT		Westra2013,Whole_Blood,-	STAT,SZF1-1	RP11-454P21.1
rs10053275	5	17720273	A	G	SNV	0.96	5.466	Transcript	0	-6.73	LNG			HRT, GI				6 tissues				4 altered motifs	RP11-454P21.1
rs4389721	5	17720338	T	C	SNV	0.85	16.07	Transcript	0.239	-1.64	5 tissues			HRT, GI		4 tissues	IPSC, MUS	6 tissues					RP11-454P21.1
rs6868150	5	17721570	C	T	SNV	0.84	1.957	Transcript	0	-3.18								4 tissues				Evi-1,Foxa	RP11-454P21.1
rs6876120	5	17721587	A	G	SNV	0.84	4.37	Transcript	0.004	1.09								4 tissues					RP11-454P21.1
rs6881201	5	17721618	T	C	SNV	0.84	0.823	Transcript	0	-4.04								ESDR, LNG, MUS				GR	RP11-454P21.1
rs6868514	5	17721763	C	A	SNV	0.94	1.774	Transcript	0	-2.26								ESDR, LNG				Irx,NRSF,THAP1	RP11-454P21.1
rs6881529	5	17721769	T	G	SNV	0.84	3.831	Transcript	0.002	2.17								ESDR, LNG				NRSF,PPAR	RP11-454P21.1
rs2177074	5	17724269	G	A	SNV	0.85	1.251	Transcript	0	0.584	SKIN											18 altered motifs	RP11-454P21.1
rs10062981	5	17726065	C	T	SNV	0.94	3.008	Transcript	0	-3.1					FAT			BRN, CRVX				AIRE,CEBPB	RP11-454P21.1
Liverj
rs12524926	6	43948873	C	T	SNV	0.88	1.823	Intergenic	0.017	0.709				SKIN, SPLN	5 tissues	MUS		9 tissues. LIV	SKIN, BRN			Mef2	15kb 3' of RP5-1120P11.1
rs1776718	6	43951275	G	A	SNV	1	2.191	Intergenic	0.001	1.25	GI			ESDR, SKIN, LIV	5 tissues	8 tissues, LIV	4 tissues, LIV	13 tissues, LIV	4 tissues				12kb 3' of RP5-1120P11.1
rs1776717	6	43951336	G	A	SNV	1	0.471	Intergenic	0	0.11				ESDR, SKIN, LIV	5 tissues	8 tissues, LIV	4 tissues, LIV	13 tissues, LIV	SKIN, PANC, GI	TCF4		5 altered motifs	12kb 3' of RP5-1120P11.1
rs9349265	6	43951385	C	G	SNV	1	1.52	Intergenic	0	0.00989				ESDR, SKIN, LIV	6 tissues	8 tissues, LIV	4 tissues, LIV	13 tissues, LIV	SKIN, GI, PANC	TCF4		14 altered motifs	9.8kb 3' of RP5-1120P11.1
rs910610	6	43951440	G	A	SNV	1	4.422	RegulatoryFeature	0.001	-0.686	LIV			ESDR, SKIN, LIV	6 tissues	7 tissues, LIV	GI, LIV	13 tissues, LIV	SKIN, GI, PANC	P300,TCF4			11kb 3' of RP5-1120P11.1
rs910609	6	43951656	G	A	SNV	1	5.286	RegulatoryFeature	0.002	0.499	PANC		GI	ESDR, SKIN, LIV	6 tissues	8 tissues, LIV	LIV	13 tissues, LIV	SKIN, GI, PANC	P300,TCF4		AP-2rep	11kb 3' of RP5-1120P11.1
rs910608	6	43951826	G	C	SNV	0.96	0.308	Intergenic	0	0.464			GI	SKIN, SPLN, LIV	6 tissues	7 tissues, LIV	LIV	13 tissues, LIV	SKIN, GI, PANC			8 altered motifs	11kb 3' of RP5-1120P11.1
rs1631155	6	43951967	A	G	SNV	0.94	5.967	Intergenic	0.003	3.03			GI	SKIN, SPLN, LIV	6 tissues	7 tissues, LIV	LIV	14 tissues, LIV	4 tissues			RORalpha1,SRF	12kb 3' of RP5-1120P11.1
rs1631938	6	43952046	G	A	SNV	0.94	6.19	Intergenic	0.011	2.66				SKIN, SPLN, LIV	6 tissues	8 tissues, LIV	LIV	14 tissues, LIV	4 tissues			AIRE,PPAR,Zbtb12	12kb 3' of RP5-1120P11.1
rs1632037	6	43952089	C	T	SNV	0.93	4.42	Intergenic	0.002	2.34				4 tissues, LIV	6 tissues	8 tissues, LIV	LIV	14 tissues, LIV	4 tissues				12kb 3' of RP5-1120P11.1
rs910604	6	43953671	G	A	SNV	0.83	1.816	Intergenic	0	-0.28			LIV	ESC, SKIN, LIV	6 tissues	6 tissues, LIV	BLD	13 tissues, LIV	7 tissues			8 altered motifs	12kb 3' of RP5-1120P11.1
rs9367181	6	43956615	A	G	SNV	0.85	3.165	Intergenic	0	0.115					6 tissues	4 tissues, LIV	MUS	5 tissues, LIV	4 tissues			DMRT4,Nr2f2	6.8kb 3' of RP5-1120P11.1
rs1790349	11	71142350	T	C	SNV	1	0.868	Intergenic	0.004	0.235	5 tissues			4 tissues	5 tissues	4 tissues, LIV	BRN, ADRL	15 tissues, LIV	4 tissues		9 eQTL results	Mrg,Pbx3,Tgif1	DHCR7
rs10898186	11	71188800	G	A	SNV	0.99	5.806	RegulatoryFeature	0.001	0.0869	7 tissues			ESDR, SPLN	4 tissues			11 tissues	7 tissues		5 eQTL results	9 altered motifs	NADSYN1
rs7949129	11	71193135	G	C	SNV	0.99	1.175	Transcript	0	-2.06				4 tissues	ESDR	ESDR, GI, PLCNT	ESDR, GI, PLCNT	6 tissues	6 tissues		6 eQTL results	NRSF	NADSYN1
rs3829251	11	71194559	G	A	SNV	1	3.844	Transcript	0	-2	BLD			SKIN, GI	ESDR	PLCNT		ESDR, GI, PLCNT	SKIN, BLD		24 eQTL results	NRSF	NADSYN1
rs10898191	11	71194601	G	A	SNV	0.99	0.32	Transcript	0	-4.19	BLD			SKIN, GI	ESDR			ESDR, GI, PLCNT	SKIN, BLD		6 eQTL results	HDAC2,NF-I	NADSYN1
rs10898193	11	71197083	C	T	SNV	1	3.642	Transcript	0.004	-0.679					BRN, LNG			SKIN, PLCNT	SKIN		24 eQTL results	STAT	NADSYN1
rs7120029	11	71198957	G	A	SNV	0.99	0.466	RegulatoryFeature	0	-1.45	5 tissues			LNG	8 tissues	7 tissues	4 tissues	16 tissues	12 tissues		18 eQTL results	GR,Nanog	NADSYN1
rs10898201	11	71201527	C	A	SNV	0.98	7.626	Transcript	0	-2.14	LNG,THYM			5 tissues	4 tissues			9 tissues	7 tissues		4 eQTL results	18 altered motifs	NADSYN1
rs10898203	11	71203436	C	T	SNV	0.94	2.001	Transcript	0	-3.07	MUS			SPLN	ESC			SPLN	SKIN, PLCNT, BLD		19 eQTL results		NADSYN1
rs78300366	11	71205514	A	G	SNV	0.96	0.663	Transcript	0.005	-0.298	VAS				BLD						6 eQTL results	SP2	NADSYN1
rs11233933	11	71210070	C	T	SNV	0.96	3.737	RegulatoryFeature	0	-1.68	4 tissues	MUS		4 tissues	MUS, FAT, LNG	4 tissues	5 tissues	11 tissues	8 tissues		19 eQTL results	AP-1,GATA,Gfi1	NADSYN1
rs10898211	11	71210677	T	C	SNV	0.96	1.353	RegulatoryFeature	0	-1.96	MUS,MUS			MUS, SPLN	4 tissues			15 tissues, LIV	10 tissues, LIV		20 eQTL results	BATF,GR,T3R	NADSYN1
rs10898223	11	71219264	G	A	SNV	0.94	2.631	Intergenic	0.047	0				ESDR					ESDR		19 eQTL results	Foxa,Pou6f1	NADSYN1
rs11233977	11	71221605	G	A	SNV	0.95	6.371	Intergenic	0.033	-1.32				4 tissues					PANC		20 eQTL results	Bcl6b,Crx,HMG-IY	NADSYN1
rs145178616	11	71224173	A	C	SNV	0.92	1.281	Transcript	0.134	0											5 eQTL results	AIRE,Egr-1,Hmbox1	NADSYN1
rs77527102	11	71224984	G	A	SNV	0.92	2.657	Transcript	NA	0											6 eQTL results	Cdx,Pou5f1	NADSYN1
rs193162026	11	71227670	C	G	SNV	0.8	0.165	Transcript	0.003	-0.938											2 eQTL results	DMRT4,Pax-5	NADSYN1
rs10898228	11	71228358	A	T	SNV	0.93	1.466	Transcript	0.016	0.596											19 eQTL results	7 altered motifs	NADSYN1
rs79634040	11	71230169	G	C	SNV	0.92	0.125	Transcript	0	-0.691				ESDR, IPSC, SPLN	ESDR	PLCNT		4 tissues	HRT		5 eQTL results	5 altered motifs	NADSYN1
rs144440752	11	71233509	C	T	SNV	0.9	0.021	Intergenic	0.012	-1.05					ESDR			PANC	ESC		5 eQTL results	Foxc1,Pax-8	NADSYN1
rs11234022	11	71233795	C	T	SNV	0.85	3.532	RegulatoryFeature	0.009	-0.12				GI	ESDR			PANC	ESC		6 eQTL results		NADSYN1
rs11234027	11	71234107	G	A	SNV	0.9	3.672	Intergenic	0.934	-0.47				ESDR, GI	ESDR			PANC			20 eQTL results	AIRE,Foxc1	NADSYN1
rs10898234	11	71236684	A	G	SNV	0.9	4.075	Intergenic	0.109	0.217	LIV			ESDR, LIV	LIV			4 tissues, LIV	LIV		20 eQTL results		NADSYN1
rs11234030	11	71236967	G	A	SNV	0.82	1.877	Intergenic	0.009	0.217	PLCNT		GI	ESDR, LIV	LIV	LIV, GI, LNG	LIV	4 tissues, LIV	LIV		5 eQTL results	RBP-Jkappa,ZNF263	NADSYN1
rs7114252	11	71237606	G	A	SNV	0.89	0.04	Intergenic	0	-0.433				LIV	LIV	LIV, GI, LNG	LIV	5 tissues, LIV	LIV		6 eQTL results	4 altered motifs	NADSYN1
rs7103591	11	71237619	T	C	SNV	0.89	0.218	Intergenic	0.028	-0.433				LIV	LIV	LIV, GI, LNG	LIV	5 tissues, LIV	LIV		6 eQTL results	4 altered motifs	NADSYN1
rs7130829	11	71237702	A	T	SNV	0.89	2.083	Intergenic	0.013	0.207				LIV	ESDR, LIV	LIV, GI, LNG	LIV	5 tissues, LIV	LIV		6 eQTL results	CTCF,PU.1	NADSYN1
rs147685834	11	71238453	G	C	SNV	0.89	9.935	CodingTranscript	0.983	1.8		LIV	LIV	LIV	ESDR, BRST, LIV	LIV, GI		7 tissues, LIV	LIV, HRT		4 eQTL results	9 altered motifs	KRTAP5-7
rs11234042	11	71239086	C	A	SNV	0.89	1.083	Intergenic	0	-3.78	4 tissues, LIV	LIV	LIV	LNG, LIV	ESDR, BRST, LIV	LIV		6 tissues, LIV	LIV		23 eQTL results	GCNF,HDAC2,SF1	KRTAP5-7
rs10898241	11	71239298	T	C	SNV	0.89	0.323	Intergenic	0	-3.22				LNG, LIV	ESDR, BRST, LIV			5 tissues, LIV	LIV, LNG		4 eQTL results	Irf,Maf,Pax-5	70bp 3' of NADSYN1
a LD (r²) - Linkage Disequilibrium (LD) threshold of r² ≥ 0.80
b CADD PHRED score >10 indicates a variant is likely deleterious
c PhastCons score >0.3 indicative of conservation
d GERP, Genomic Evolutionary Rate Profiling; GERP score >2 indicative of evolutionary constraint, a negative score indicates that a site is probably evolving neutrally
e DNase, DNase hypersensitivity site
f Functional annotation from the ENCODE based tool HaploReg v4 (website http://www.broadinstitute.org/mammals/haploreg/haploreg_v4.php)
g HaploReg v4 based epigenomic changes
h PHM, protomer histone marks; EHM, enhancer histone marks
i CHc15sm, ChromHMM (core 15-state model); CHc25sm, ChromHMM (core 25-state model using 12 imputed marks); H3K4me1/H3K4me3, H3K4me1 and H3K4me3 peaks; H3K27ac/H3K9ac, H3K27ac and H3K9ac peaks
j for liver metastasis associated SNPs, liver (LIV) is indicated whenever showing association with promoter or enhancer histone marks
